# Supplementary material for: The Protective Effects of Pectic Polysaccharides on Dextran Sulfate Sodium-Induced Colitis in Drosophila melanogaster and Their Structure–Function Relationships
Source: Nutrients. 2025 May 20;17(10):1738. doi: 10.3390/nu17101738 (PMC12113875; doi:10.3390/nu17101738)
Supplement: Supplementary file 1 [file nutrients-17-01738-s001.zip]

Archive with 1 entries (1 files):
- nutrients-3618317-supplementary.pdf
